# Supplementary material for: Pre-Operative Decitabine in Colon Cancer Patients: Analyses on WNT Target Methylation and Expression
Source: Cancers (Basel). 2021 May 13;13(10):2357. doi: 10.3390/cancers13102357 (PMC8153633; doi:10.3390/cancers13102357)
Supplement: Supplementary file 1 [file cancers-13-02357-s001.zip]

Archive with 7 entries (7 files):
- Figure S1.jpg
- Table S1 RIN values.pdf
- Table S2.pdf
- Table S3.pdf
- Table S4.pdf
- Table S5.pdf
- Table S6 haemological toxicity.pdf
